# Supplementary material for: Health Risks of Structural Firefighters from Exposure to Polycyclic Aromatic Hydrocarbons: A Systematic Review and Meta-Analysis
Source: Int J Environ Res Public Health. 2021 Apr 15;18(8):4209. doi: 10.3390/ijerph18084209 (PMC8071552; doi:10.3390/ijerph18084209)
Supplement: Supplementary file 1 [file ijerph-18-04209-s001.zip]

Archive with 1 entries (1 files):
- ijerph-1170793-supplementary.pdf
